# Supplementary material for: Enhancing Saccharomyces cerevisiae Taxane Biosynthesis and Overcoming Nutritional Stress-Induced Pseudohyphal Growth
Source: Microorganisms. 2022 Jan 13;10(1):163. doi: 10.3390/microorganisms10010163 (PMC8778766; doi:10.3390/microorganisms10010163)
Supplement: Supplementary file 1 [file microorganisms-10-00163-s001.zip]

Archive with 1 entries (1 files):
- microorganisms-1508805-supplementary.pdf
